# Supplementary material for: Genes Implicated in Familial Parkinson’s Disease Provide a Dual Picture of Nigral Dopaminergic Neurodegeneration with Mitochondria Taking Center Stage
Source: Int J Mol Sci. 2021 Apr 28;22(9):4643. doi: 10.3390/ijms22094643 (PMC8124903; doi:10.3390/ijms22094643)
Supplement: Supplementary file 1 [file ijms-22-04643-s001.zip]

Archive with 1 entries (1 files):
- ijms-1182801-supplementary.pdf
